# Supplementary material for: Systematic Review of Antimicrobial Combination Options for Pandrug-Resistant Acinetobacter baumannii
Source: Antibiotics (Basel). 2021 Nov 3;10(11):1344. doi: 10.3390/antibiotics10111344 (PMC8615225; doi:10.3390/antibiotics10111344)
Supplement: Supplementary file 1 [file antibiotics-10-01344-s001.zip]

Archive with 1 entries (1 files):
- antibiotics-1442471-supplementary.pdf
